# Supplementary material for: Effects of an Intervention with Selenium and Coenzyme Q10 on Five Selected Age-Related Biomarkers in Elderly Swedes Low in Selenium: Results That Point to an Anti-Ageing Effect—A Sub-Analysis of a Previous Prospective Double-Blind Placebo-Controlled Randomised Clinical Trial
Source: Cells. 2023 Jul 4;12(13):1773. doi: 10.3390/cells12131773 (PMC10340529; doi:10.3390/cells12131773)
Supplement: Supplementary file 1 [file cells-12-01773-s001.zip]

Archive with 1 entries (1 files):
- cells-2439274-supplementary.pdf
